# Supplementary material for: Effect of Docosahexaenoic Acid Encapsulation with Whey Proteins on Rat Growth and Tissue Endocannabinoid Profile
Source: Nutrients. 2023 Oct 31;15(21):4622. doi: 10.3390/nu15214622 (PMC10650154; doi:10.3390/nu15214622)
Supplement: Supplementary file 1 [file nutrients-15-04622-s001.zip]

Archive with 1 entries (1 files):
- nutrients-2659620-supplementary.pdf
